# Supplementary material for: Nano-Encapsulated Antioxidant: Retinoic Acid as a Natural Mucosal Adjuvant for Intranasal Immunization against Chronic Experimental Toxoplasmosis
Source: Trop Med Infect Dis. 2023 Feb 7;8(2):106. doi: 10.3390/tropicalmed8020106 (PMC9962073; doi:10.3390/tropicalmed8020106)
Supplement: Supplementary file 1 [file tropicalmed-08-00106-s001.zip]

Archive with 1 entries (1 files):
- tropicalmed-2103702-supplementary.pdf
